# Supplementary material for: Pre- and Post-Pandemic Religiosity and Mental Health Outcomes: A Prospective Study
Source: Int J Environ Res Public Health. 2023 May 30;20(11):6002. doi: 10.3390/ijerph20116002 (PMC10252618; doi:10.3390/ijerph20116002)
Supplement: Supplementary file 1 [file ijerph-20-06002-s001.zip]

Archive with 1 entries (1 files):
- ijerph-2281286-supplementary.pdf
